# Supplementary material for: Association Between Seasonal Influenza and Absolute Humidity: Time-Series Analysis with Daily Surveillance Data in Japan
Source: Sci Rep. 2020 May 8;10:7764. doi: 10.1038/s41598-020-63712-2 (PMC7211015; doi:10.1038/s41598-020-63712-2)
Supplement: Supplementary file 2 — Supplementary information 2. [file 41598_2020_63712_MOESM2_ESM.r]

#######################################################
#
#      R Code for "Association Between Seasonal 
#     Influenza and Absolute Humidity: Time-Series 
#    Analysis with Daily Surveillance Data in Japan"
#
#             Author: Keita Shimmei
#             Date: March, 1st, 2020
#
#######################################################


#######################################
#
# Step 1: Data Preparation
#
#######################################

# Import library
library(tidyverse) # for data processing
library(dlnm)      # for modeling distributed lag non-linear model
library(lubridate) # for manipulating time-series data

# Import dataset
R_Reprocess_dir <- "~/OneDrive/Research/Epidemiology/Kawasaki/R/Reprocessing"
setwd(R_Reprocess_dir)
load("DATA_A.rdata")

##############################
# Create dataset for analysis

# make variable: day of season
data.frame(date = seq(as.Date("2015-11-01"), as.Date("2016-04-30"), by = "days")) %>%
  mutate(day = day(date),
         month = month(date), 
         month_day = paste(month, day, sep = "_"),
         day_of_season = rep(1:nrow(.))) %>%
  dplyr::select(month_day, day_of_season) -> Day_of_season

# merge "day of season" into dataset
DATA_A %>%
  filter(season %in% c("season2", "season3", "season4")) %>%
  mutate(day = day(date),
         month = month(date),
         month_day = paste(month, day, sep = "_")) %>%
  left_join(Day_of_season, by = "month_day") %>%
  as.data.frame(.) -> DATA

DATA %>%
  group_by(date, season, dow, holiday, day, month, day_of_season) %>%
  summarise(AB_HUM = mean(AB_HUM), 
            total_case = sum(region_case),
            clinic = mean(clinic),
            HUM = mean(HUM),
            TEMP = mean(TEMP),
            PM2.5 = mean(PM2.5)) %>%
  mutate(season_year = ifelse(season == "season2", 2014, 
                              ifelse(season == "season3", 2015, 2016))) %>%
  group_by(season_year) %>%
  mutate(log_case_yesterday = log(lag(total_case)), 
         log_case_yesterday = ifelse(is.infinite(log_case_yesterday), 0, log_case_yesterday)) -> data


##############################
# Set hyper-parameters
##############################
MAXLAG <- 27
MIN <- min(data$AB_HUM)
MAX <- max(data$AB_HUM)
CEN <- quantile(data$AB_HUM, probs=c(0.95))
print(paste("Max Lag:", MAXLAG))
print(paste("Reference Value:", signif(CEN, digits = 4)))

########################################
# Create lists of AH and its percentile
########################################
AH_percentile <- quantile(data$AB_HUM, probs = seq(0, 1, 0.0001))
AH_percentile <- data.frame(percentile = as.numeric(format(as.numeric(as.character(str_sub(names(AH_percentile), end = -2))), nsmall = 2)),
                            AB_HUM = AH_percentile)

data$percentile <- NA
for(i in 1:length(data$AB_HUM)){
  AH_percentile %>%
    mutate(ah = data$AB_HUM[i],
           gap = abs(AB_HUM - ah)) %>%
    filter(gap == min(gap)) -> nearest
  data$percentile[i] <- nearest$percentile
}

#######################################
#
# Step 2: DLNM Estimation
#
#######################################
result_list <- list()
model_name <- c("Model 1", "Model 2", "Model 3", "Model 4")

##################################################
# Model 1: f(•) = ns(date), g(•) = log(Y_{t-1})
##################################################
DF_argvar <- 3
DF_arglag <- 3
crossbasis <- 
  crossbasis(data$AB_HUM,                      # main exposure; absolute humidity
  lag = MAXLAG,                                # set maximum lag
  argvar = list(fun = "ns", df = DF_argvar),   # set function for exposure effect
  arglag = list(fun = "ns", df = DF_arglag),   # set function for lag effect
  group = data$season)                         # take a lag by season

model <- glm(total_case ~  
               crossbasis 
             + factor(dow)                     # controlling day of week
             + holiday                         # contrlling holiday
             + ns(date, df = 4*3)              # controlling seasonality
             + log_case_yesterday              # controlling autocorrelation
             # + ns(season_year, df = 2) 
             #+ ns(day_of_season, df = 2)
             , offset = log(clinic)            # offset term
             , family = quasipoisson, data = data) # use Quasi-Poisson model
result_list[['Model 1']]$model <- model
result_list[['Model 1']]$crossbasis <- crossbasis

##################################################
# Model 2: f(•) = ns(date), g(•) = 0
##################################################
DF_argvar <- 3
DF_arglag <- 3  

crossbasis <- crossbasis(data$AB_HUM, lag = MAXLAG, 
                         argvar = list(fun = "ns", df = DF_argvar),
                         arglag = list(fun = "ns", df = DF_arglag), 
                         group = data$season)
model <- glm(total_case ~  
               crossbasis
             + factor(dow)  
             + holiday 
             + ns(date, df = 4*3)
             # + log_case_yesterday
             # + ns(season_year, df = 2) 
             # + ns(day_of_season, df = 2)
             , offset = log(clinic)
             , family = quasipoisson, data = data)
result_list[['Model 2']]$model <- model
result_list[['Model 2']]$crossbasis <- crossbasis

#############################################################################
# Model 3: f(•) = ns(season year) + ns(day of season), g(•) = log(Y_{t-1})
#############################################################################
DF_argvar <- 2
DF_arglag <- 3

crossbasis <- crossbasis(data$AB_HUM, lag = MAXLAG, 
                         argvar = list(fun = "ns", df = DF_argvar),
                         arglag = list(fun = "ns", df = DF_arglag), 
                         group = data$season)
model <- glm(total_case ~  
               crossbasis
             + factor(dow)  
             + holiday 
             #+ ns(date, df = 4*3)
             + log_case_yesterday
             + ns(day_of_season, df = 2)
             + ns(season_year, df = 2) 
             , offset = log(clinic)
             , family = quasipoisson, data = data)
result_list[['Model 3']]$model <- model
result_list[['Model 3']]$crossbasis <- crossbasis

#############################################################################
# Model 4: f(•) = ns(season year) + ns(day of season), g(•) = 0
#############################################################################
DF_argvar <- 2
DF_arglag <- 3

crossbasis <- crossbasis(data$AB_HUM, lag = MAXLAG, 
                         argvar = list(fun = "ns", df = DF_argvar),
                         arglag = list(fun = "ns", df = DF_arglag), 
                         group = data$season)
model <- glm(total_case ~  
               crossbasis
             + factor(dow)  
             + holiday 
             # + ns(date, df = 4*3)
             # + log_case_yesterday
             + ns(day_of_season, df = 2)
             + ns(season_year, df = 2) 
             , offset = log(clinic)
             , family = quasipoisson, data = data)
result_list[['Model 4']]$model <- model
result_list[['Model 4']]$crossbasis <- crossbasis


#######################################
#
# Step 3: Calculate RR by Model
#
#######################################

########################################
# Overall effect
########################################
PERCENTILE <- c(95, 75, 50, 25, 1)
AH_percentile %>%
  filter(percentile %in% PERCENTILE) %>%
  mutate(AB_HUM = as.numeric(format(AB_HUM, digits = 3))) -> lag_percentile

scale_to_value <- function(x){
  return(x)
}

predict_overall <- NULL
for(MODEL in model_name){
  print(MODEL)
  model <- result_list[[MODEL]]$model
  crossbasis <- result_list[[MODEL]]$crossbasis
  crall <- crossreduce(crossbasis, model, from = MIN, to = MAX, by = 0.1, cen = CEN)
  data.frame(model = MODEL, 
             AH = as.numeric(names(crall$RRfit)), 
             fit = crall$RRfit, 
             low = crall$RRlow, 
             high = crall$RRhigh) %>%
    bind_rows(predict_overall) %>%
    arrange(model) -> predict_overall
}
print(predict_overall)


##############################
# lag-response relationship
##############################
Pred_table <- NULL
for(MODEL in model_name){
  print(MODEL)
  model <- result_list[[MODEL]]$model
  crossbasis <- result_list[[MODEL]]$crossbasis
  
  for(i in 1:nrow(lag_percentile)){
    VALUE <- lag_percentile$AB_HUM[i]
    PER <- lag_percentile$percentile[i]
    crvar <- crossreduce(crossbasis, model, type = "var", value = VALUE, from=MIN, to=MAX, by =  0.1, cen = CEN)
    
    data.frame(model = MODEL,
               value = paste0("Absolute Humidity: ", PER, "% ", "(", VALUE, " g/)"),
               Lag = names(crvar$RRfit),
               fit = crvar$RRfit,
               low =   crvar$RRlow,
               high = crvar$RRhigh) %>%
      bind_rows(Pred_table) -> Pred_table
  }
}
print(Pred_table)


############################################
# Variable-response relationship at lag=12
############################################
VALUE_list <- c(12)
VALUE_level <- paste0("Lag: ", VALUE_list)

Pred_table <- NULL
for(MODEL in model_name){
  print(MODEL)
  model <- result_list[[MODEL]]$model
  crossbasis <- result_list[[MODEL]]$crossbasis
  
  for(VALUE in VALUE_list){
    crlag <- crossreduce(crossbasis, model, type = "lag", value = VALUE, from=MIN, to=MAX, by = 0.1, cen = CEN)
    
    data.frame(model = MODEL, 
               value = paste0("Lag: ", VALUE), 
               AH = as.numeric(names(crlag$RRfit)), 
               fit = crlag$RRfit, 
               low = crlag$RRlow, 
               high = crlag$RRhigh) %>%
      bind_rows(Pred_table) -> Pred_table
  }
}
print(Pred_table)
